# Supplementary material for: ﻿Cincticostellaebura sp. nov., a new species of mayfly (Ephemeroptera, Ephemerellidae) from Thailand
Source: Zookeys. 2022 Nov 21;1130:191–204. doi: 10.3897/zookeys.1130.91039 (PMC9836548; doi:10.3897/zookeys.1130.91039)
Supplement: XML Treatment for Cincticostella ebura [file zookeys.1130.91039-treatment1.xml]

<!DOCTYPE tp:taxon-treatment
  PUBLIC "-//TaxonX//DTD Taxonomic Treatment Publishing DTD v0 20100105//EN" "tax-treatment-NSO.dtd">
<tp:taxon-treatment xmlns:tp="http://www.plazi.org/taxpub"><tp:treatment-meta><kwd-group><label>Taxon classification</label><kwd>
                  <named-content content-type="kingdom">Animalia</named-content>
                </kwd><kwd>
                  <named-content content-type="order">Ephemeroptera</named-content>
                </kwd><kwd>
                  <named-content content-type="family">Ephemerellidae</named-content>
                </kwd></kwd-group><mixed-citation publication-type="journal"><person-group><name><surname>Auychinda</surname><given-names>Chonlakran</given-names></name><name><surname>Sartori</surname><given-names>Michel</given-names></name><name><surname>Boonsoong</surname><given-names>Boonsatien</given-names></name></person-group><article-title>﻿<italic><tp:taxon-name><tp:taxon-name-part taxon-name-part-type="genus" reg="Cincticostella">Cincticostella</tp:taxon-name-part><tp:taxon-name-part taxon-name-part-type="species" reg="ebura">ebura</tp:taxon-name-part></tp:taxon-name></italic> sp. nov., a new species of mayfly (<tp:taxon-name><tp:taxon-name-part taxon-name-part-type="order">Ephemeroptera</tp:taxon-name-part></tp:taxon-name>, <tp:taxon-name><tp:taxon-name-part taxon-name-part-type="family">Ephemerellidae</tp:taxon-name-part></tp:taxon-name>) from Thailand</article-title><source>Zookeys</source><day>21</day><month>11</month><year>2022</year><volume>1130</volume><fpage>191</fpage><lpage>204</lpage><pub-id pub-id-type="doi">10.3897/zookeys.1130.91039</pub-id></mixed-citation></tp:treatment-meta><tp:nomenclature><label>﻿</label><tp:taxon-name>
                <object-id xmlns:xlink="http://www.w3.org/1999/xlink" content-type="arpha" xlink:type="simple">1929A9DE-1DE7-5630-AD3C-8BD1F5315C68</object-id>
                <tp:taxon-name-part taxon-name-part-type="genus" reg="Cincticostella">Cincticostella</tp:taxon-name-part>
                <tp:taxon-name-part taxon-name-part-type="species" reg="ebura">ebura</tp:taxon-name-part>
                <object-id xmlns:xlink="http://www.w3.org/1999/xlink" content-type="zoobank" xlink:type="simple">https://zoobank.org/99170F17-D407-4F9B-AF3C-72E18192A2A4</object-id>
              </tp:taxon-name><tp:taxon-status xmlns:xlink="http://www.w3.org/1999/xlink" xlink:type="simple">sp. nov.</tp:taxon-status><xref ref-type="fig" rid="F1">Figs 1</xref><xref ref-type="fig" rid="F2">, 2</xref><xref ref-type="fig" rid="F3">, 3</xref><xref ref-type="fig" rid="F4">, 4</xref><xref ref-type="fig" rid="F5">, 5</xref><xref ref-type="fig" rid="F6">, 6c</xref></tp:nomenclature><tp:treatment-sec sec-type="material" id="SECID0EWDAE"><title>Material examined.</title><p><bold><italic>Holotype</italic></bold>: Male mature larva in ethanol, Thailand, Nan Province, Bo Kluea District, Mae Nam Wa stream, <named-content xmlns:xlink="http://www.w3.org/1999/xlink" content-type="dwc:verbatimCoordinates" xlink:type="simple"><named-content content-type="geo-json" specific-use="{&#34;type&#34;:&#34;Point&#34;,&#34;coordinates&#34;:[101.180056,19.272944]}" id="NCID0EEEAE" xlink:type="simple">19°16'22.6"N, 101°10'48.2"E</named-content></named-content>, 848 m, 26.XI.2019, C. Auychinda leg. [<bold><abbrev xmlns:xlink="http://www.w3.org/1999/xlink" content-type="institution" xlink:title="Zoological Museum at Kasetsart University in Bangkok, Thailand" id="ABBRID0EKEAE" xlink:type="simple">ZMKU</abbrev></bold>]. <bold><italic>Paratypes</italic></bold>: 30 larvae in ethanol, one on slide, same data as holotype [<bold><abbrev xmlns:xlink="http://www.w3.org/1999/xlink" content-type="institution" xlink:title="Zoological Museum at Kasetsart University in Bangkok, Thailand" id="ABBRID0ETEAE" xlink:type="simple">ZMKU</abbrev></bold>]; 4 larvae in ethanol, same data as holotype [<bold><named-content xmlns:xlink="http://www.w3.org/1999/xlink" content-type="dwc:institutional_code" xlink:title="Museum of Zoology in Lausanne, Switzerland" xlink:href="http://grbio.org/institution/musee-zoologique-0" xlink:type="simple">MZL</named-content></bold> GBIFCH00977588].</p></tp:treatment-sec><tp:treatment-sec sec-type="description" id="SECID0EBFAE"><title>Description.</title><p><bold>Mature larva</bold> (in alcohol, Fig. <xref ref-type="fig" rid="F1">1</xref>; living, Fig. <xref ref-type="fig" rid="F6">6c</xref>). Body length (without cerci) 5.5–6.0 mm; cerci 6.0–8.5 mm; body brownish-black with a conspicuous dorsal median pale line from the head to tergum X (Figs <xref ref-type="fig" rid="F1">1a</xref>, <xref ref-type="fig" rid="F6">6c</xref>).</p><fig id="F1" position="float" orientation="portrait"><object-id xmlns:xlink="http://www.w3.org/1999/xlink" content-type="doi" xlink:type="simple">10.3897/zookeys.1130.91039.figure1</object-id><object-id xmlns:xlink="http://www.w3.org/1999/xlink" content-type="arpha" xlink:type="simple">1AF8892B-5585-5574-B798-2AF6142D8D00</object-id><label>Figure 1.</label><caption><p><italic><tp:taxon-name><tp:taxon-name-part taxon-name-part-type="genus" reg="Cincticostella">Cincticostella</tp:taxon-name-part><tp:taxon-name-part taxon-name-part-type="species" reg="ebura">ebura</tp:taxon-name-part></tp:taxon-name></italic> sp. nov. <bold>a</bold> larval habitus in dorsal view <bold>b</bold> in lateral view and <bold>c</bold> in ventral view. Scale bars: 1 mm.</p></caption><graphic xmlns:xlink="http://www.w3.org/1999/xlink" xlink:href="zookeys-1130-191_article-91039__-g001.jpg" position="float" orientation="portrait" xlink:type="simple" id="oo_772182.jpg"><uri content-type="original_file" xlink:type="simple">https://binary.pensoft.net/fig/772182</uri></graphic></fig><p><bold><italic>Head</italic>.</bold> Black without tubercles, prominent bright ocelli; antennae three times longer than head length. Labrum densely covered with long fine setae, apicolateral angles rounded; apicomedially with deep emargination; ratio of emargination length to maximum labrum length = 1: 4.7 (Fig. <xref ref-type="fig" rid="F2">2a</xref>). Mandibles stout with numerous, hair-like setae on 2/3 proximal of dorsal and lateral surfaces (Fig. <xref ref-type="fig" rid="F2">2b, c</xref>). Left mandible: outer incisor composed of three acute teeth; inner incisor with one main stout and one inner vestigial tooth; prostheca with a bunch of hair-like setae on the inner side (Fig. <xref ref-type="fig" rid="F2">2b</xref>). Right mandible: outer incisor composed of two pointed teeth; inner incisor composed of two apically pointed teeth, orientated perpendicularly to the outer incisor; prostheca consisting of numerous hair-like setae (Fig. <xref ref-type="fig" rid="F2">2c</xref>) Hypopharynx: lingual surface covered with short setae, most abundant in apical part; superlinguae with numerous hair-like setae, apices rounded, posterolateral part concave (Fig. <xref ref-type="fig" rid="F2">2d</xref>). Labium with narrow elliptical glossae, almost four times longer than broad and covered with numerous short fine setae; paraglossae broad, semicircular, with surfaces covered with numerous simple setae. Labial palp three-segmented; segments I and II stout and equal in length, outer margin covered with hair-like setae, segment III spine-like in shape, 2.5 times longer than broad at the base (Fig. <xref ref-type="fig" rid="F2">2e</xref>). Maxillae slender; maxillary palpi long (0.46 mm), covered with tiny setae and three-segmented, length ratio from basal to apical segments = 4: 4: 1 (Fig. <xref ref-type="fig" rid="F2">2f</xref>), apex of segment II with long hair-like setae, segment III cone-shaped and with tiny short setae apically (Fig. <xref ref-type="fig" rid="F2">2h</xref>); apex of maxilla widened, surface with numerous long, hair-like setae; maxillary canine reduced to a small denticulated blade and less than half as long as crown, inner margin of galea-lacinia with 3–4 rows of simple setae (Fig. <xref ref-type="fig" rid="F2">2f, g</xref>).</p><fig id="F2" position="float" orientation="portrait"><object-id xmlns:xlink="http://www.w3.org/1999/xlink" content-type="doi" xlink:type="simple">10.3897/zookeys.1130.91039.figure2</object-id><object-id xmlns:xlink="http://www.w3.org/1999/xlink" content-type="arpha" xlink:type="simple">8FBF98BB-5007-577B-85FB-FFA227B678C1</object-id><label>Figure 2.</label><caption><p><italic><tp:taxon-name><tp:taxon-name-part taxon-name-part-type="genus" reg="Cincticostella">Cincticostella</tp:taxon-name-part><tp:taxon-name-part taxon-name-part-type="species" reg="ebura">ebura</tp:taxon-name-part></tp:taxon-name></italic> sp. nov. <bold>a</bold> labrum <bold>b</bold> left mandible <bold>c</bold> right mandible <bold>d</bold> hypopharynx <bold>e</bold> labium <bold>f</bold> maxilla <bold>g</bold> galea-lacinia <bold>h</bold> segment III of maxillary palp. Scale bars: 0.2 mm (<bold>a–f</bold>); 0.05 mm (<bold>g</bold>); 0.035 mm (<bold>h</bold>).</p></caption><graphic xmlns:xlink="http://www.w3.org/1999/xlink" xlink:href="zookeys-1130-191_article-91039__-g002.jpg" position="float" orientation="portrait" xlink:type="simple" id="oo_772183.jpg"><uri content-type="original_file" xlink:type="simple">https://binary.pensoft.net/fig/772183</uri></graphic></fig><p><bold><italic>Thorax</italic>.</bold> Black with distinct white median line. Pronotum rectangular without clear anterolateral projections. Mesonotum with rounded anterolateral projections, outer margins not notched (Fig. <xref ref-type="fig" rid="F1">1a</xref>); mounted on slide, this character looks more angular (Fig. <xref ref-type="fig" rid="F4">4a</xref>); a pair of sub-median tubercles in the middle, a single posterior prominent median tubercle (Fig. <xref ref-type="fig" rid="F1">1b</xref>), posteriorly between fore wing pads with a pair of well-developed projections, angular with deep cleft (Figs <xref ref-type="fig" rid="F1">1a</xref>, <xref ref-type="fig" rid="F4">4a–b</xref>). Prothoracic sternum trapezoidal, mesothoracic basisternum rectangular, mesothoracic furcastemum broader than basisternum, oval transversely (Fig. <xref ref-type="fig" rid="F3">3a</xref>). Forefemora moderately dilated, ventral margin with fine setae, dorsal margin with spatulate setae most abundant in distal part, distal part of the dorsal surface with a transversal discontinuous row of 6–8 spatulate setae perpendicular to the femur (Fig. <xref ref-type="fig" rid="F4">4 c, i, j</xref>). Midfemora moderately expanded, dorsal margin smooth and with a row of short stout setae abundant in distal part (Fig. <xref ref-type="fig" rid="F4">4e</xref>). Hind femora moderately expanded, longer than mid femora, dorsal margin smooth, with a row of short stout setae from median to distal part (Fig. <xref ref-type="fig" rid="F4">4f</xref>). All claws similar, strongly hooked without apical setae, each with an acute basal and subapical tooth (Fig. <xref ref-type="fig" rid="F4">4d</xref>).</p><fig id="F3" position="float" orientation="portrait"><object-id xmlns:xlink="http://www.w3.org/1999/xlink" content-type="doi" xlink:type="simple">10.3897/zookeys.1130.91039.figure3</object-id><object-id xmlns:xlink="http://www.w3.org/1999/xlink" content-type="arpha" xlink:type="simple">89BBEB05-694E-5BFF-94C1-2AA7DB1C08D6</object-id><label>Figure 3.</label><caption><p><italic><tp:taxon-name><tp:taxon-name-part taxon-name-part-type="genus" reg="Cincticostella">Cincticostella</tp:taxon-name-part><tp:taxon-name-part taxon-name-part-type="species" reg="ebura">ebura</tp:taxon-name-part></tp:taxon-name></italic> sp. nov. <bold>a</bold> prosternum and mesosternum <bold>b</bold> pairs of tubercles (arrow) on mesothorax of early stage; <bold>c–f</bold> gills of segment III–VI <bold>g</bold> ventral lamella of gill of segment VII <bold>h</bold> ventral lamella of gill of segment VI. Scale bars: 0.2 mm.</p></caption><graphic xmlns:xlink="http://www.w3.org/1999/xlink" xlink:href="zookeys-1130-191_article-91039__-g003.jpg" position="float" orientation="portrait" xlink:type="simple" id="oo_772184.jpg"><uri content-type="original_file" xlink:type="simple">https://binary.pensoft.net/fig/772184</uri></graphic></fig><fig id="F4" position="float" orientation="portrait"><object-id xmlns:xlink="http://www.w3.org/1999/xlink" content-type="doi" xlink:type="simple">10.3897/zookeys.1130.91039.figure4</object-id><object-id xmlns:xlink="http://www.w3.org/1999/xlink" content-type="arpha" xlink:type="simple">01904BA5-2D60-51B5-B052-445CB151EFE7</object-id><label>Figure 4.</label><caption><p><italic><tp:taxon-name><tp:taxon-name-part taxon-name-part-type="genus" reg="Cincticostella">Cincticostella</tp:taxon-name-part><tp:taxon-name-part taxon-name-part-type="species" reg="ebura">ebura</tp:taxon-name-part></tp:taxon-name></italic> sp. nov. <bold>a</bold> thorax in dorsal view, a pair of tubercles was indicated by arrows <bold>b</bold> posterior projection of mesonotum <bold>c</bold> foreleg <bold>d</bold> foretarsal claw <bold>e</bold> mid-femur <bold>f</bold> hind-femur <bold>g</bold> abdominal terga V–VII <bold>h</bold> abdominal terga VIII–X <bold>i, j</bold> setae on apically dorsal forefemoral surface <bold>k</bold> setae on posterior margin of abdominal terga. Scale bars: 0.2 mm (<bold>a, b, c, e, f, g, h</bold>); 0.05 mm (<bold>d, j</bold>); 0.01 mm (<bold>k</bold>).</p></caption><graphic xmlns:xlink="http://www.w3.org/1999/xlink" xlink:href="zookeys-1130-191_article-91039__-g004.jpg" position="float" orientation="portrait" xlink:type="simple" id="oo_772185.jpg"><uri content-type="original_file" xlink:type="simple">https://binary.pensoft.net/fig/772185</uri></graphic></fig><p><bold><italic>Abdomen</italic>.</bold> Terga I–X each with a pair of posteromedian projections, well developed into strong tubercles of terga IV–VIII (Figs <xref ref-type="fig" rid="F1">1b</xref>, <xref ref-type="fig" rid="F4">4g</xref>); posterolateral projections of tergum VIII less developed (Fig. <xref ref-type="fig" rid="F4">4h</xref>); posterior margins of each tergum with bifurcate stout setae (Fig. <xref ref-type="fig" rid="F4">4k</xref>). Gills present on segments III–VII (Fig. <xref ref-type="fig" rid="F3">3c–h</xref>), all gills consistent with the diagnostic character of the genus <italic><tp:taxon-name><tp:taxon-name-part taxon-name-part-type="genus" reg="Cincticostella">Cincticostella</tp:taxon-name-part></tp:taxon-name></italic>: gill III without medial transverse band of weakened membrane; ventral lamella of gills III–V bifurcated (Fig. <xref ref-type="fig" rid="F3">3c–e</xref>), gill VI–VII non-bifurcate with marginal processes (Fig. <xref ref-type="fig" rid="F3">3f–h</xref>). Caudal filaments with whorls of dense setae on each segment.</p><p><bold><italic>Eggs</italic>.</bold> Dissected from mature larva (Fig. <xref ref-type="fig" rid="F5">5</xref>). Ovoid, length ca 125 µm, width ca 110 µm; one pole covered with a dome-shaped polar cap, chorionic surface reticulated, almost hexagonal in formation, with a central spot (Fig. <xref ref-type="fig" rid="F5">5a, b</xref>). Equator with 4–6 micropyles, sperm guide circular and smooth (Fig. <xref ref-type="fig" rid="F5">5c</xref>). Rounded knob terminated coiled threads (<abbrev xmlns:xlink="http://www.w3.org/1999/xlink" xlink:title="knob terminated coiled threads" id="ABBRID0EQPAE" xlink:type="simple">KCT</abbrev>) especially abundant at the part opposite the polar cap (Fig. <xref ref-type="fig" rid="F5">5d</xref>).</p><fig id="F5" position="float" orientation="portrait"><object-id xmlns:xlink="http://www.w3.org/1999/xlink" content-type="doi" xlink:type="simple">10.3897/zookeys.1130.91039.figure5</object-id><object-id xmlns:xlink="http://www.w3.org/1999/xlink" content-type="arpha" xlink:type="simple">9ECCA0D0-5DA8-5834-A045-3F454C634238</object-id><label>Figure 5.</label><caption><p><italic><tp:taxon-name><tp:taxon-name-part taxon-name-part-type="genus" reg="Cincticostella">Cincticostella</tp:taxon-name-part><tp:taxon-name-part taxon-name-part-type="species" reg="ebura">ebura</tp:taxon-name-part></tp:taxon-name></italic> sp. nov. <bold>a</bold> an overview of egg <bold>b</bold> chorionic surface <bold>c</bold> chorionic surface with micropyles <bold>d</bold> chorionic surface with <abbrev xmlns:xlink="http://www.w3.org/1999/xlink" xlink:title="knob terminated coiled threads" id="ABBRID0ETQAE" xlink:type="simple">KCT</abbrev>. Scale bars: 0.02 mm (<bold>a</bold>); 0.01 mm (<bold>b–d</bold>).</p></caption><graphic xmlns:xlink="http://www.w3.org/1999/xlink" xlink:href="zookeys-1130-191_article-91039__-g005.jpg" position="float" orientation="portrait" xlink:type="simple" id="oo_772186.jpg"><uri content-type="original_file" xlink:type="simple">https://binary.pensoft.net/fig/772186</uri></graphic></fig><p><bold>Adults.</bold> Unknown.</p></tp:treatment-sec><tp:treatment-sec sec-type="remarks" id="SECID0EERAE"><title>Remarks.</title><p>The pair of sub-median tubercles in the middle of mesonotum of early stages is prominent and variable in number, 2 or 4 tubercles (Fig. <xref ref-type="fig" rid="F3">3b</xref>) which is similar to other <tp:taxon-name><tp:taxon-name-part taxon-name-part-type="family">Ephemerellidae</tp:taxon-name-part></tp:taxon-name> such as <italic><tp:taxon-name><tp:taxon-name-part taxon-name-part-type="genus" reg="Notacanthella">Notacanthella</tp:taxon-name-part><tp:taxon-name-part taxon-name-part-type="species" reg="commodema">commodema</tp:taxon-name-part></tp:taxon-name></italic> (Allen, 1971) in which the tubercle numbers reduce and are more flattened in later stages (<xref ref-type="bibr" rid="B6">Auychinda et al. 2020b</xref>). On the contrary, the posterior median tubercle is distinct in all larval stages of the new species. Although, <italic><tp:taxon-name><tp:taxon-name-part taxon-name-part-type="genus" reg="Cincticostella">C.</tp:taxon-name-part><tp:taxon-name-part taxon-name-part-type="species" reg="funki">funki</tp:taxon-name-part></tp:taxon-name></italic> has no distinct prominent tubercle on their posterior median mesothorax in later stages, this tubercle is distinct in the small larval stages (A. Martynov, pers. comm.)</p></tp:treatment-sec><tp:treatment-sec sec-type="diagnosis" id="SECID0ENSAE"><title>Diagnosis.</title><p>The larva of <italic><tp:taxon-name><tp:taxon-name-part taxon-name-part-type="genus" reg="Cincticostella">Cincticostella</tp:taxon-name-part><tp:taxon-name-part taxon-name-part-type="species" reg="ebura">ebura</tp:taxon-name-part></tp:taxon-name></italic> sp. nov. has a well-marked white median line along its body that can be used to separate it from other <italic><tp:taxon-name><tp:taxon-name-part taxon-name-part-type="genus" reg="Cincticostella">Cincticostella</tp:taxon-name-part></tp:taxon-name></italic> species. However, this pattern is also present in <italic><tp:taxon-name><tp:taxon-name-part taxon-name-part-type="genus" reg="Cincticostella">C.</tp:taxon-name-part><tp:taxon-name-part taxon-name-part-type="species" reg="nigra">nigra</tp:taxon-name-part></tp:taxon-name></italic> (Uéno, 1928) and <italic><tp:taxon-name><tp:taxon-name-part taxon-name-part-type="genus" reg="Cincticostella">C.</tp:taxon-name-part><tp:taxon-name-part taxon-name-part-type="species" reg="funki">funki</tp:taxon-name-part></tp:taxon-name></italic> Martynov, Selvakumar, Palatov &amp; Vasanth, 2021, and the body shape is quite similar (<xref ref-type="bibr" rid="B20">Uéno 1928</xref>; <xref ref-type="bibr" rid="B9">Ishiwata 2003</xref>; <xref ref-type="bibr" rid="B15">Martynov et al. 2021</xref>). Although, claws of <italic><tp:taxon-name><tp:taxon-name-part taxon-name-part-type="genus" reg="Cincticostella">C.</tp:taxon-name-part><tp:taxon-name-part taxon-name-part-type="species" reg="ebura">ebura</tp:taxon-name-part></tp:taxon-name></italic> sp. nov. and <italic><tp:taxon-name><tp:taxon-name-part taxon-name-part-type="genus" reg="Cincticostella">C.</tp:taxon-name-part><tp:taxon-name-part taxon-name-part-type="species" reg="funki">funki</tp:taxon-name-part></tp:taxon-name></italic> are hooked with an acute basal and subapical tooth, this character is absent in <italic><tp:taxon-name><tp:taxon-name-part taxon-name-part-type="genus" reg="Cincticostella">C.</tp:taxon-name-part><tp:taxon-name-part taxon-name-part-type="species" reg="nigra">nigra</tp:taxon-name-part></tp:taxon-name></italic>, where a row of 6–8 teeth of unequal size can be found (<xref ref-type="bibr" rid="B20">Uéno 1928</xref>, fig. 9h–i) or 5–8 denticles of tarsal claws (<xref ref-type="bibr" rid="B9">Ishiwata 2003</xref>). In addition, the dorsal surface of the mid- and hind femora of <italic><tp:taxon-name><tp:taxon-name-part taxon-name-part-type="genus" reg="Cincticostella">C.</tp:taxon-name-part><tp:taxon-name-part taxon-name-part-type="species" reg="ebura">ebura</tp:taxon-name-part></tp:taxon-name></italic> sp. nov. possess clavate setae while in <italic><tp:taxon-name><tp:taxon-name-part taxon-name-part-type="genus" reg="Cincticostella">C.</tp:taxon-name-part><tp:taxon-name-part taxon-name-part-type="species" reg="nigra">nigra</tp:taxon-name-part></tp:taxon-name></italic>, these setae are absent (<xref ref-type="bibr" rid="B9">Ishiwata 2003</xref>, figs 48, 52). Furthermore, <italic><tp:taxon-name><tp:taxon-name-part taxon-name-part-type="genus" reg="Cincticostella">C.</tp:taxon-name-part><tp:taxon-name-part taxon-name-part-type="species" reg="ebura">ebura</tp:taxon-name-part></tp:taxon-name></italic> sp. nov. can be distinguished from <italic><tp:taxon-name><tp:taxon-name-part taxon-name-part-type="genus" reg="Cincticostella">C.</tp:taxon-name-part><tp:taxon-name-part taxon-name-part-type="species" reg="nigra">nigra</tp:taxon-name-part></tp:taxon-name></italic> and <italic><tp:taxon-name><tp:taxon-name-part taxon-name-part-type="genus" reg="Cincticostella">C.</tp:taxon-name-part><tp:taxon-name-part taxon-name-part-type="species" reg="funki">funki</tp:taxon-name-part></tp:taxon-name></italic> based on the combination of following characteristics: 1) small denticulate blade maxillary canine; 2) maxillary palp segment III cone-shaped; 3) all abdominal terga with long pairs of tubercles, especially on terga IV to VIII, on tergum X small and pointed; 4) anterolateral projection of the pronotum absent; 5) mature larvae length is almost less than two times of <italic><tp:taxon-name><tp:taxon-name-part taxon-name-part-type="genus" reg="Cincticostella">C.</tp:taxon-name-part><tp:taxon-name-part taxon-name-part-type="species" reg="funki">funki</tp:taxon-name-part></tp:taxon-name></italic>; 6) mesonotum with single prominent median posterior tubercle and posteriorly with a pair of well-developed angular projections; and 7) a transverse discontinuous row of stout setae and without extra setae on surface of forefemora.</p></tp:treatment-sec><tp:treatment-sec sec-type="etymology" id="SECID0EWXAE"><title>Etymology.</title><p>The specific epithet ‘ebura’, which means ivory, is a reference to the pairs of long and curve tubercles on the abdominal posteromedian margins.</p></tp:treatment-sec><tp:treatment-sec sec-type="habitat" id="SECID0E2XAE"><title>Habitat and ecology.</title><p>The type locality of <italic><tp:taxon-name><tp:taxon-name-part taxon-name-part-type="genus" reg="Cincticostella">Cincticostella</tp:taxon-name-part><tp:taxon-name-part taxon-name-part-type="species" reg="ebura">ebura</tp:taxon-name-part></tp:taxon-name></italic> sp. nov. is the Mae Nam Wa stream, Nan Province, Thailand (Fig. <xref ref-type="fig" rid="F6">6a</xref>). The larvae were collected by handpicking and D-frame net kicking methods from cobble and pebbles within moderate- to fast-flowing current of run/riffle areas (Fig. <xref ref-type="fig" rid="F6">6b</xref>). This study site also shows a high taxa richness of <tp:taxon-name><tp:taxon-name-part taxon-name-part-type="superfamily">Ephemerelloidea</tp:taxon-name-part></tp:taxon-name> larvae, as other species, including <italic><tp:taxon-name><tp:taxon-name-part taxon-name-part-type="genus" reg="Cincticostella">C.</tp:taxon-name-part><tp:taxon-name-part taxon-name-part-type="species" reg="insolta">insolta</tp:taxon-name-part></tp:taxon-name></italic> (Allen, 1971), <italic><tp:taxon-name><tp:taxon-name-part taxon-name-part-type="genus" reg="Notacanthella">Notacanthella</tp:taxon-name-part><tp:taxon-name-part taxon-name-part-type="species" reg="quadrata">quadrata</tp:taxon-name-part></tp:taxon-name></italic> (Kluge &amp; Zhou, 2004), <italic><tp:taxon-name><tp:taxon-name-part taxon-name-part-type="genus" reg="Notacanthella">N.</tp:taxon-name-part><tp:taxon-name-part taxon-name-part-type="species" reg="commodema">commodema</tp:taxon-name-part></tp:taxon-name></italic> (Allen, 1971), <italic><tp:taxon-name><tp:taxon-name-part taxon-name-part-type="genus" reg="Dudgeodes">Dudgeodes</tp:taxon-name-part></tp:taxon-name></italic> sp. and <italic><tp:taxon-name><tp:taxon-name-part taxon-name-part-type="genus" reg="Vietnamella">Vietnamella</tp:taxon-name-part><tp:taxon-name-part taxon-name-part-type="species" reg="nanensis">nanensis</tp:taxon-name-part></tp:taxon-name></italic> Auychinda, Sartori &amp; Boonsoong, 2020, co-occurred with the larvae of <italic><tp:taxon-name><tp:taxon-name-part taxon-name-part-type="genus" reg="Cincticostella">C.</tp:taxon-name-part><tp:taxon-name-part taxon-name-part-type="species" reg="ebura">ebura</tp:taxon-name-part></tp:taxon-name></italic> sp. nov.</p><fig id="F6" position="float" orientation="portrait"><object-id xmlns:xlink="http://www.w3.org/1999/xlink" content-type="doi" xlink:type="simple">10.3897/zookeys.1130.91039.figure6</object-id><object-id xmlns:xlink="http://www.w3.org/1999/xlink" content-type="arpha" xlink:type="simple">657D2020-BCEF-509C-AACB-28916B00B20A</object-id><label>Figure 6.</label><caption><p><bold>a</bold> The Mae Nam Wa stream, Bo Kluea district, Nan Province <bold>b</bold> microhabitat of the larvae of <italic><tp:taxon-name><tp:taxon-name-part taxon-name-part-type="genus" reg="Cincticostella">Cincticostella</tp:taxon-name-part><tp:taxon-name-part taxon-name-part-type="species" reg="ebura">ebura</tp:taxon-name-part></tp:taxon-name></italic> sp. nov. <bold>c</bold><italic><tp:taxon-name><tp:taxon-name-part taxon-name-part-type="genus" reg="Cincticostella">Cincticostella</tp:taxon-name-part><tp:taxon-name-part taxon-name-part-type="species" reg="ebura">ebura</tp:taxon-name-part></tp:taxon-name></italic> sp. nov. larva (living).</p></caption><graphic xmlns:xlink="http://www.w3.org/1999/xlink" xlink:href="zookeys-1130-191_article-91039__-g006.jpg" position="float" orientation="portrait" xlink:type="simple" id="oo_772187.jpg"><uri content-type="original_file" xlink:type="simple">https://binary.pensoft.net/fig/772187</uri></graphic></fig></tp:treatment-sec><tp:treatment-sec sec-type="distribution" id="SECID0EA3AE"><title>Distribution.</title><p>Nan Province, northern Thailand.</p></tp:treatment-sec><ref-list><ref id="B6"><mixed-citation xmlns:xlink="http://www.w3.org/1999/xlink" xlink:type="simple"><person-group><name name-style="western"><surname>Auychinda</surname><given-names>C</given-names></name><name name-style="western"><surname>Sartori</surname><given-names>M</given-names></name><name name-style="western"><surname>Boonsoong</surname><given-names>B</given-names></name></person-group> (<year>2020b</year>) <article-title>Review of <italic><tp:taxon-name><tp:taxon-name-part taxon-name-part-type="genus">Notacanthella</tp:taxon-name-part></tp:taxon-name></italic> Jacobus amp; McCafferty (2008) (<tp:taxon-name><tp:taxon-name-part taxon-name-part-type="order">Ephemeroptera</tp:taxon-name-part></tp:taxon-name>: <tp:taxon-name><tp:taxon-name-part taxon-name-part-type="family">Ephemerellidae</tp:taxon-name-part></tp:taxon-name>) in Thailand, with the redescription of <italic><tp:taxon-name><tp:taxon-name-part taxon-name-part-type="genus">Notacanthella</tp:taxon-name-part><tp:taxon-name-part taxon-name-part-type="species">commodema</tp:taxon-name-part></tp:taxon-name></italic> (Allen, 1971).</article-title><source>Zootaxa</source><volume>4731</volume>: <fpage>414</fpage>–<lpage>424</lpage>.</mixed-citation></ref><ref id="B20"><mixed-citation xmlns:xlink="http://www.w3.org/1999/xlink" xlink:type="simple"><person-group><name name-style="western"><surname>Uéno</surname><given-names>M</given-names></name></person-group> (<year>1928</year>) <article-title>Some Japanese mayfly nymphs.</article-title><source>Memoirs of the College of Science, Kyoto Imperial University, Series B</source><volume>6</volume>: <fpage>19</fpage>–<lpage>63</lpage>.</mixed-citation></ref><ref id="B9"><mixed-citation xmlns:xlink="http://www.w3.org/1999/xlink" xlink:type="simple"><person-group><name name-style="western"><surname>Ishiwata</surname><given-names>S</given-names></name></person-group> (<year>2003</year>) <article-title>A Revision of the genus <italic><tp:taxon-name><tp:taxon-name-part taxon-name-part-type="genus">Cincticostella</tp:taxon-name-part></tp:taxon-name></italic> (<tp:taxon-name><tp:taxon-name-part taxon-name-part-type="class">Insecta</tp:taxon-name-part></tp:taxon-name>: <tp:taxon-name><tp:taxon-name-part taxon-name-part-type="order">Ephemeroptera</tp:taxon-name-part></tp:taxon-name>: <tp:taxon-name><tp:taxon-name-part taxon-name-part-type="family">Ephemerellidae</tp:taxon-name-part></tp:taxon-name>) from Japan.</article-title><source>Species Diversity</source><volume>8</volume>(<issue>4</issue>): <fpage>311</fpage>–<lpage>346</lpage>. <ext-link xlink:href="10.12782/specdiv.8.311" ext-link-type="doi" xlink:type="simple">https://doi.org/10.12782/specdiv.8.311</ext-link></mixed-citation></ref><ref id="B15"><mixed-citation xmlns:xlink="http://www.w3.org/1999/xlink" xlink:type="simple"><person-group><name name-style="western"><surname>Martynov</surname><given-names>AV</given-names></name><name name-style="western"><surname>Selvakumar</surname><given-names>C</given-names></name><name name-style="western"><surname>Palatov</surname><given-names>DM</given-names></name><name name-style="western"><surname>Subramanian</surname><given-names>KA</given-names></name><name name-style="western"><surname>Sivaramakrishnan</surname><given-names>KG</given-names></name><name name-style="western"><surname>Vasanth</surname><given-names>M</given-names></name><name name-style="western"><surname>Jacobus</surname><given-names>LM</given-names></name></person-group> (<year>2021</year>) <article-title>Overview of Indian and Nepali representatives of the <italic><tp:taxon-name><tp:taxon-name-part taxon-name-part-type="genus">Cincticostella</tp:taxon-name-part><tp:taxon-name-part taxon-name-part-type="species">nigra</tp:taxon-name-part></tp:taxon-name></italic> (Uéno, 1928) complex (<tp:taxon-name><tp:taxon-name-part taxon-name-part-type="order">Ephemeroptera</tp:taxon-name-part></tp:taxon-name>, <tp:taxon-name><tp:taxon-name-part taxon-name-part-type="family">Ephemerellidae</tp:taxon-name-part></tp:taxon-name>), with discussion about <italic><tp:taxon-name><tp:taxon-name-part taxon-name-part-type="genus">Cincticostella</tp:taxon-name-part></tp:taxon-name></italic> Allen, 1971 species complexes.</article-title><source>ZooKeys</source><volume>1040</volume>: <fpage>123</fpage>–<lpage>166</lpage>. <ext-link xlink:href="10.3897/zookeys.1040.64280" ext-link-type="doi" xlink:type="simple">https://doi.org/10.3897/zookeys.1040.64280</ext-link></mixed-citation></ref></ref-list></tp:taxon-treatment>
